# Supplementary material for: Quantitation of MicroRNA-155 in Human Cells by Heterogeneous Enzyme-Linked Oligonucleotide Assay Coupled with Mismatched Catalytic Hairpin Assembly Reaction
Source: Biosensors (Basel). 2022 Jul 26;12(8):570. doi: 10.3390/bios12080570 (PMC9332365; doi:10.3390/bios12080570)
Supplement: Supplementary file 1 [file biosensors-12-00570-s001.zip]

Archive with 1 entries (1 files):
- biosensors-1774049-supplementary.pdf
